# Supplementary material for: Maternal Vaccination for the Prevention of Infantile RSV Disease: An Overview of the Authorized, In-Progress, and Rejected Vaccine Candidates
Source: Vaccines (Basel). 2024 Aug 28;12(9):980. doi: 10.3390/vaccines12090980 (PMC11435746; doi:10.3390/vaccines12090980)
Supplement: Supplementary file 1 [file vaccines-12-00980-s001.zip]

Archive with 2 entries (2 files):
- vaccines-3115737 - Supplementary Figures.pdf
- vaccines-3115737 - supplementary Resubmitted.pdf
